# Supplementary material for: Screening-Identified Oxazole-4-Carboxamide KB-2777 Exhibits In Vitro Anti-Coronavirus Activity
Source: Pharmaceutics. 2025 Nov 16;17(11):1477. doi: 10.3390/pharmaceutics17111477 (PMC12655682; doi:10.3390/pharmaceutics17111477)
Supplement: Supplementary file 1 [file pharmaceutics-17-01477-s001.zip]

Archive with 1 entries (1 files):
- pharmaceutics-3933727-supplementary.pdf
